# Supplementary material for: A Cell Double-Barcoding System for Quantitative Evaluation of Primary Tumors and Metastasis in Animals That Uncovers Clonal-Specific Anti-Cancer Drug Effects
Source: Cancers (Basel). 2022 Mar 8;14(6):1381. doi: 10.3390/cancers14061381 (PMC8946264; doi:10.3390/cancers14061381)
Supplement: Supplementary file 1 [file cancers-14-01381-s001.zip]

Archive with 1 entries (1 files):
- cancers-1565005-supplementary.pdf
